# Supplementary material for: Short-Term Recovery Interventions Using Cryosauna, Cold-Water Immersion, and Foam Rolling in Mixed Martial Arts Athletes: A Polish Pilot Study
Source: Sports (Basel). 2026 Jun 12;14(6):244. doi: 10.3390/sports14060244 (PMC13306673; doi:10.3390/sports14060244)
Supplement: Supplementary file 1 [file sports-14-00244-s001.zip]

Archive with 2 entries (2 files):
- sports-4239157-Figurs S1-S4.pdf
- sports-4239157-Table S1.pdf
